# Supplementary material for: Bioelectronic microfluidic wound healing: a platform for investigating direct current stimulation of injured cell collectives
Source: Lab Chip. 2023 Jan 18;23(6):1531–46. doi: 10.1039/d2lc01045c (PMC10013350; doi:10.1039/d2lc01045c)
Supplement: LC-023-D2LC01045C-s001 [file LC-023-D2LC01045C-s001.zip]

Archive with 6 entries (6 files):
- rsc-attach-001/Video1-pani-process.mp4
- rsc-attach-001/Video2-stim_pani.mp4
- rsc-attach-001/Video3-treatment-glucose.mp4
- rsc-attach-001/Video4-treatment-combo.mp4
- rsc-attach-001/Video5-convergediverge-compressed.mp4
- rsc-attach-001/Video6-stim_comparison.mp4
